# Supplementary material for: Serotype and Genotype (Multilocus Sequence Type) of Streptococcus suis Isolates from the United States Serve as Predictors of Pathotype
Source: J Clin Microbiol. 2019 Aug 26;57(9):e00377-19. doi: 10.1128/JCM.00377-19 (PMC6711919; doi:10.1128/JCM.00377-19)
Supplement: Supplemental file 2 [file JCM.00377-19-s0002.xlsx]

## Sheet: Sheet1
Table S2. Distribution of S. suis strains by serotype.
Serotype	Number (%) of isolates
1	11 (5.3%)
1/2	54 (26.0%)
2	17 (8.2%)
3	18 (8.7%)
4	8 (3.8%)
5	13 (6.2%)
6	2 (1.0%)
7	23 (11.1%)
8	8 (3.8%)
9	8 (3.8%)
10	3 (1.4%)
12	3 (1.4%)
14	5 (2.4%)
21	5 (2.4%)
23	10 (4.8%)
24	1 (0.5%)
28	1 (0.5%)
29	1 (0.5%)
30	2 (1.0%)
31	3 (1.4%)
1or14	1 (0.5%)
NT	11 (5.3%)
Total	208
NT = nontypeable, isolates could not be serotyped using coagglutination, PCR, or WGS.
