# Supplementary material for: Serotype and Genotype (Multilocus Sequence Type) of Streptococcus suis Isolates from the United States Serve as Predictors of Pathotype
Source: J Clin Microbiol. 2019 Aug 26;57(9):e00377-19. doi: 10.1128/JCM.00377-19 (PMC6711919; doi:10.1128/JCM.00377-19)
Supplement: Supplemental file 3 [file JCM.00377-19-s0003.xlsx]

## Sheet: Table S3
	Table S3. Distribution of S. suis isolates by sequence type and clonal complex.
	Sequence Type	Number (%) of isolates	Clonal Complexa
	1	17 (8.2%)	1
	13	5 (2.4%)
	17	1 (0.5%)	1
	23	1 (0.5%)	1
	25	2 (1.0%)	28
	27	1 (0.5%)	28
	28	52 (25.0%)	28
	29	2 (1.0%)	28
	87	9 (4.3%)	1
	94	18 (8.7%)	94
	108	17 (8.2%)	94
	117	2 (1.0%)	28
	119	2 (1.0%)	94
	225	3 (1.4%)	104
	373	5 (2.4%)	94
	750	4 (1.9%)	750
	821	4 (1.9%)
	839	1 (0.5%)	94
	948	1 (0.5%)
	949	1 (0.5%)
	961	10 (4.8%)	28
	962	1 (0.5%)	94
	963	1 (0.5%)
	964	1 (0.5%)	94
	965	1 (0.5%)
	966	1 (0.5%)	94
	967	1 (0.5%)
	968	1 (0.5%)
	969	2 (1.0%)	94
	971	1 (0.5%)
	972	1 (0.5%)	750
	973	1 (0.5%)	28
	974	1 (0.5%)
	975	1 (0.5%)
	976	1 (0.5%)
	977	9 (4.3%)	94
	978	1 (0.5%)
	979	1 (0.5%)
	980	1 (0.5%)	94
	981	1 (0.5%)	94
	982	1 (0.5%)	94
	983	1 (0.5%)
	984	1 (0.5%)
	985	1 (0.5%)
	986	1 (0.5%)
	987	1 (0.5%)
	988	1 (0.5%)
	989	1 (0.5%)
	990	1 (0.5%)
	991	1 (0.5%)
	992	1 (0.5%)	750
	993	1 (0.5%)
	994	1 (0.5%)
	995	1 (0.5%)
	996	1 (0.5%)
	997	1 (0.5%)
	998	1 (0.5%)
	1001	1 (0.5%)
	NF	4 (1.9%)
	Total	208
	NF indicates STs could not be determined because one housekeeping gene could not be identified for MLST classification.
	a Clonal complexes were lacking for STs that occurred as singletons or had no determined founder.
